# Supplementary material for: Validation of Infrared Thermal Imaging for Grading of Cellulite Severity: Correlation with Clinical and Anthropometric Assessments
Source: J Clin Med. 2026 Jan 22;15(2):913. doi: 10.3390/jcm15020913 (PMC12842189; doi:10.3390/jcm15020913)
Supplement: Supplementary file 1 [file jcm-15-00913-s001.zip]

Archive with 1 entries (1 files):
- jcm-3983403-supplementary.pdf
